# Supplementary material for: Structural basis of NSD2 degradation via targeted recruitment of SCF-FBXO22
Source: Nat Commun. 2026 Apr 23;17:5635. doi: 10.1038/s41467-026-72235-9 (PMC13316043; doi:10.1038/s41467-026-72235-9)
Supplement: Supplementary file 6 — Source Data [file 41467_2026_72235_MOESM6_ESM.xlsx]

## Sheet: Figure 1
Figure 1B
Figure 1C

## Sheet: Figure 2
Figure 2A							Figure 2B			Figure 2H
												% Inhibition: UNC10088
												Rep 1	Rep 2	Rep 3	Rep 4	Rep 5	Rep 6
										UNC10088 (M)	1e-05	100.88	101.11	101.03	96.82	96.52	96.64
											3.33333e-06	100.97	100.18	99.34	93.76	93.07	92.06
											1.11111e-06	90.72	90.57	89.49	81.09	79.94	78.72
											3.7037e-07	70.91	67.88	66.26	60.33	55.63	52.63
											1.23457e-07	39.64	36.92	34.49	24.46	21.74	21.52
											4.11523e-08	15.81	14.36	14.27	8.57	6.11	6.34
											1.37174e-08	5.41	3.81	3.67	0.64	-3.13	-1.75
											4.57247e-09	2.66	-0.6	0.92	0	-2.75	-2.5
											1.52416e-09	-0.24	-1.13	-1.58	-1.71	-3.42	-2.78
											5.08053e-10	0.41	2.81	-2.16	-0.98	-1.38	-2.83
												% Inhibition: UNC8732
												Rep 1	Rep 2	Rep 3	Rep 4	Rep 5	Rep 6
										UNC8732 (M)	1e-05	99	100.37	100.21	94	94.72	95.78
											3.33333e-06	91	91.04	89.33	82	80.88	80
											1.11111e-06	72	72.38	68.22	62	60.41	58.65
											3.7037e-07	46	43.81	41.82	37	47.83	34.55
											1.23457e-07	20	19.82	17.98	14	11.75	10.68
											4.11523e-08	10	7.51	6.75	5	2.41	2.68
											1.37174e-08	0	-0.68	0.76	-2	-2.02	-1.69
											4.57247e-09	1	0.11	-3.4	-1	-2.76	-2.72
											1.52416e-09	0	-2.4	-3.76	5	-4.02	-3.79
							Figure 2C				5.08053e-10	1	0.13	-2.61	-1	-2.34	-2.32
												% Inhibition: UNC10088 + FBXO22 FIST WT
												Rep 1	Rep 2	Rep 3	Rep 4	Rep 5	Rep 6
										UNC10088 (M)	1e-05	105.17	105.13	104.98	99.73	100.1	100.17
											3.33333e-06	104.97	104.78	104.5	99.57	99.33	99.64
											1.11111e-06	102.58	102.18	102.22	96.89	96.58	97.02
											3.7037e-07	94.56	93.3	90.26	86.07	84.64	85.54
											1.23457e-07	58.84	54.37	54.04	50.38	46.26	48.11
											4.11523e-08	28.97	25.84	24.88	22.66	20.2	23.38
											1.37174e-08	12.12	12.95	11.34	8.4	8.08	8.4
											4.57247e-09	6.3	3.81	4.21	3.72	0.33	2.8
											1.52416e-09	3.01	2.76	1.01	1.1	0.76	1.18
											5.08053e-10	3.6	2.56	1.83	0.82	-0.29	1.06
												% Inhibition: UNC8732 + FBXO22 FIST WT
												Rep 1	Rep 2	Rep 3	Rep 4	Rep 5	Rep 6
										UNC8732 (M)	1e-05	99	99.85	100	94	94.49	95
											3.33333e-06	88	87.15	86	85	85.17	85
											1.11111e-06	67	66.82	64	67	67.2	66
											3.7037e-07	44	41.32	41	41	40.5	41
											1.23457e-07	19	17.2	17	17	17.14	17
											4.11523e-08	8	6.92	6	4	5.25	4
											1.37174e-08	1	5.6	3	0	-0.65	1
											4.57247e-09	1	3.07	1	-1	-1.3	0
											1.52416e-09	1	-0.05	0	-2	-1.75	-2
											5.08053e-10	-1	0.12	1	-1	-1.7	-1

## Sheet: Figure 3
Figure 3C					Figure 3D												Figure 3E						Figure 3F							Figure 3G
							NSD2 degradation (%)												NSD2 degradation (%)													Change in Melting Temperature (∆Tm)
							Rep 1	Rep 2	Rep 3	Rep 4	Rep 5	Rep 6	Rep 7	Rep 8	Rep 9				Rep 1	Rep 2	Rep 3											UNC10088			UNC10415667
					Compound (1 µM)	DMSO	102.79	97.77	94.46	98.45	98	105.29	99.28	96.26	107.7		UNC8732 (µM)	0	106.38	106.41	102.55											Rep 1	Rep 2	Rep 3	Rep 1	Rep 2	Rep 3
						UNC10413724	108.183	94.1882	100.204									0.014	94.5	98.83	91.94									FBXO22 FIST	C326 only	6.60705	7.00403	7.04442	1.97381	4.907	3.41885
						UNC10413728	101.089	98.8103	101.727									0.041	89.27	98.83	87.92										C326A	0.163685	0.253125	-0.127169	1.14125	0.952508	-0.109785
						UNC10413729	107.667	101.798	104.793									0.123	89	88.69	79.1										WT	7.00239	7.07269	6.5	4.15015	4.1699	4.31463
						UNC10415667	25.97	26.76	22.31									0.37	76.47	70.51	66.06
						UNC10415668	69.61	68.58	67.75									1.111	62.15	44.35	44.12
						UNC10415669	103.04	92.43	93.95									3.333	21.47	15.91	15.63
						UNC10415670	91.79	86.13	86.58									10	7.32	6.13	5.82
						UNC10415671	99.28	98.8	98.96
																			NSD2 degradation (%)
																			Rep 1	Rep 2	Rep 3
																	UNC10415667 (µM)	0	96.2	107.42	96.43
																		0.014	101.54	98.75	93.72
																		0.041	91.25	91.79	91.56
																		0.123	73.14	76.31	72.52
																		0.37	60.6	52.09	50.7
																		1.111	21.29	17.66	15.08
																		3.333	7.71	6.05	5.22
																		10	4.99	4.6	4.64
																			NSD2 degradation (%)
																			Rep 1	Rep 2	Rep 3
																	UNC10088 (µM)	0	96.2	107.42	96.43
																		0.014	99.88	89.43	85.68
																		0.041	88.46	94.46	87.76
																		0.123	84.9	88.58	78.56
																		0.37	77.12	76.58	75.46
																		1.111	38.43	44.04	43.69
																		3.333	13.68	16.53	16.68
																		10	6.1	7.39	10.6

## Sheet: Figure 4
Figure 4A					Figure 4F					Figure 4G																								Figure 4H
												NSD2 degradation (%)																								NSD2 degradation (%)
												Rep 1	Rep 2	Rep 3	Rep 4	Rep 5	Rep 6	Rep 7	Rep 8	Rep 9	Rep 10	Rep 11	Rep 12	Rep 13	Rep 14	Rep 15	Rep 16	Rep 17	Rep 18	Rep 19	Rep 20	Rep 21				Rep 1	Rep 2	Rep 3
										Compound	DMSO	109.74	98.83	100.25	102.4	103.52	91.1	100.25	102.07	91.83	112.68	103.47	89.19	97.45	99.2	99.04	112.21	97.52	93.82	92.63	104.28	98.51		UNC12149 (M)	0	102.4	103.52	91.1
											UNC10415667	19.33	20.61	18.87	17.86	20.52	23.55																		0.014	107.12	88.62	88.76
											UNC12145	106	109.38	90.35	110	106.08	107.08																		0.041	79.94	75.93	74.03
											UNC12148	94.98	105.55	84.55	94.72	96.05	97.66																		0.123	54.25	53.44	48.7
											UNC12149	7.9	8.12	7.03	6.9	7.85	6.62																		0.37	16.75	17.33	16.17
											UNC12150	86.95	83.43	75.73	80.72	88.81	80.62																		1.111	4.53	5.3	5.04
											UNC12151	100.95	102.6	97.52	95.74	97.95	96.78																		3.333	3.32	3.05	3.1
																																			10	3.55	3.55	3.46

## Sheet: Figure 5
Figure 5F

## Sheet: Supplementary Figure 1
Supplementary Figure 1A							Supplementary Figure 1C										Supplementary Figure 1D

## Sheet: Supplementary Figure 3
Supplementary Figure 3A					Supplementary Figure 3B									Supplementary Figure 3C					Supplementary Figure 3E						Supplementary Figure 3F
							% Association: NSD2 WT														% Inhibition: UNC10088						% Inhibition: UNC10088
							Rep 1	Rep 2	Rep 3	Rep 4	Rep 5	Rep 6									Rep 1	Rep 2	Rep 3				Rep 1	Rep 2	Rep 3	Rep 4	Rep 5	Rep 6
					UNC10088 (M)	1e-05	82.047	77.905	74.803	81.33	83.159	74.968							Compound (M)	1e-05	98	97.49	98.37		Compound (M)	1e-05	100.88	101.11	101.03	96.82	96.52	96.64
						3.33e-06	90.234	89.399	87.645	87.093	90.288	82.54								3.33333e-06	97	97.08	96.26			3.33333e-06	100.97	100.18	99.34	93.76	93.07	92.06
						1.11e-06	93.202	94.785	92.325	91.814	95.084	90.355								1.11111e-06	87	85.47	83.09			1.11111e-06	90.72	90.57	89.49	81.09	79.94	78.72
						3.7e-07	97.903	98.23	95.092	97.218	99.073	94.874								3.7037e-07	63	61.3	60.88			3.7037e-07	70.91	67.88	66.26	60.33	55.63	52.63
						1.23e-07	100.381	100.491	99.128	99.538	102.293	98.169								1.23457e-07	26	28.45	29.14			1.23457e-07	39.64	36.92	34.49	24.46	21.74	21.52
						4.12e-08	93.608	92.569	93.651	92.944	90.705	90.304								4.11523e-08	11	7.68	8.73			4.11523e-08	15.81	14.36	14.27	8.57	6.11	6.34
						1.37e-08	61.659	59.922	58.056	50.102	47.759	52.557								1.37174e-08	-3	-5.99	-3.35			1.37174e-08	5.41	3.81	3.67	0.64	-3.13	-1.75
						4.57e-09	24.125	23.316	20.232	19.166	17.604	20.41								4.57247e-09	-4	-7.22	-5.53			4.57247e-09	2.66	-0.6	0.92	0	-2.75	-2.5
						1.52e-09	7.798	7.463	6.402	6.183	5.756	6.567								1.52416e-09	-7	-10.37	-7.67			1.52416e-09	-0.24	-1.13	-1.58	-1.71	-3.42	-2.78
						5.08e-10	2.669	2.561	1.952	1.257	1.415	1.697								5.08053e-10	-4	-5.64	-7.32			5.08053e-10	0.41	2.81	-2.16	-0.98	-1.38	-2.83
						1.69e-10	0.445	0.82	0.588	0.93	0.875	0.807
						5.65e-11	-0.267	-0.223	0.132	-0.327	-0.204	-0.116									% Inhibition: UNC10088 + FIST WT						% Inhibition: UNC10088 + FIST C326A
																					Rep 1	Rep 2	Rep 3				Rep 1	Rep 2	Rep 3
							% Association: NSD2 K253D												Compound (M)	1e-05	102.12	102.22	102.35		Compound (M)	1e-05	99.81	100.14	100.05
							Rep 1	Rep 2	Rep 3	Rep 4	Rep 5	Rep 6								3.33333e-06	102.34	102.37	102.59			3.33333e-06	97.93	97.45	97.16
					UNC10088 (M)	1e-05	3.909	3.158	2.721	2.562	2.967	2.03								1.11111e-06	100.79	100.91	101.55			1.11111e-06	88.81	88.22	87.01
						3.33e-06	8.499	7.272	4.827	6.194	5.142	3.872								3.7037e-07	89.8	94.93	96.93			3.7037e-07	69.46	67.58	65.95
						1.11e-06	22.595	21.803	15.675	17.15	17.696	15.143								1.23457e-07	51.02	54.22	56.68			1.23457e-07	35.38	35.09	30.53
						3.7e-07	46.465	45.44	38.22	39.017	37.853	33.729								4.11523e-08	15.01	18.52	17.84			4.11523e-08	10.14	10.43	10
						1.23e-07	60.925	59.682	55.503	41.761	40.568	38.977								1.37174e-08	-5.8	-4.65	-5.71			1.37174e-08	0.12	1.76	0.48
						4.12e-08	47.392	46.084	48.908	24.682	24.31	26.125								4.57247e-09	-7.76	-7.07	-8.64			4.57247e-09	-1.6	-2.43	0.06
						1.37e-08	19.457	18.163	22.431	6.737	7.752	9.101								1.52416e-09	-4.93	-5.42	-7.6			1.52416e-09	-4.54	-3.69	-4.86
						4.57e-09	4.976	5.222	6.683	1.439	1.628	1.975								5.08053e-10	-5.9	-5.89	-7.84			5.08053e-10	-3.37	-3.13	-2.32
						1.52e-09	0.669	0.816	0.724	0.238	0.398	0.815
						5.08e-10	-0.243	-0.418	-0.522	-0.035	-0.031	-0.04															% Inhibition: UNC10088 + FIST WT
						1.69e-10	-0.781	-0.661	-0.899	-0.052	-0.417	0.228															Rep 1	Rep 2	Rep 3	Rep 4	Rep 5	Rep 6
						5.65e-11	-0.244	-0.915	-1.086	-0.042	-0.509	0.107													Compound (M)	1e-05	105.17	105.13	104.98	99.73	100.1	100.17
																										3.33333e-06	104.97	104.78	104.5	99.57	99.33	99.64
							% Association: NSD2 K253E																			1.11111e-06	102.58	102.18	102.22	96.89	96.58	97.02
							Rep 1	Rep 2	Rep 3	Rep 4	Rep 5	Rep 6														3.7037e-07	94.56	93.3	90.26	86.07	84.64	85.54
					UNC10088 (M)	1e-05	4.548	4.212	2.904	2.341	2.232	1.927														1.23457e-07	58.84	54.37	54.04	50.38	46.26	48.11
						3.33e-06	10.907	8.674	4.987	4.641	4.897	3.7														4.11523e-08	28.97	25.84	24.88	22.66	20.2	23.38
						1.11e-06	22.056	21.172	14.414	17.838	17.796	14.193														1.37174e-08	12.12	12.95	11.34	8.4	8.08	8.4
						3.7e-07	51.195	46.568	35.987	35.166	36.033	30.208														4.57247e-09	6.3	3.81	4.21	3.72	0.33	2.8
						1.23e-07	59.933	59.931	55.154	40.723	40.655	36.99														1.52416e-09	3.01	2.76	1.01	1.1	0.76	1.18
						4.12e-08	44.645	43.702	46.854	23.575	23.832	24.372														5.08053e-10	3.6	2.56	1.83	0.82	-0.29	1.06
						1.37e-08	19.576	20.002	24.352	7.28	8.191	8.793
						4.57e-09	4.012	4.789	5.943	1.505	1.39	1.88
						1.52e-09	0.898	0.28	1.487	0.689	0.085	0.487
						5.08e-10	-0.473	-0.38	0.018	-0.48	-0.172	-0.099
						1.69e-10	-0.673	-0.569	-0.718	-0.19	0.042	0.366
						5.65e-11	-0.823	-0.939	-0.581	-0.323	-0.21	-0.15
							% Association: NSD2 K253W
							Rep 1	Rep 2	Rep 3	Rep 4	Rep 5	Rep 6
					UNC10088 (M)	1e-05	43.171	47.451	37.289	19.412	25.223	24.249
						3.33e-06	63.767	57.755	40.652	32.582	31.707	32.239
						1.11e-06	71.531	68.102	53.945	58.772	59.638	60.587
						3.7e-07	86.458	86.379	75.492	75.496	75.773	79.67
						1.23e-07	94.234	96.085	89.589	83.344	84.386	82.566
						4.12e-08	88.58	89.166	88.902	68.041	68.37	58.638
						1.37e-08	60.373	58.724	64.969	31.07	30.984	22.385
						4.57e-09	25.819	24.851	28.034	9.549	9.916	7.081
						1.52e-09	9.807	10.383	10.325	2.589	1.958	1.761
						5.08e-10	3.922	3.914	3.763	1.067	0.736	0.146
						1.69e-10	1.946	1.555	1.803	0.158	0.304	0.696
						5.65e-11	1.238	1.732	0.361	-0.224	0.105	0.113

## Sheet: Supplementary Figure 4
Supplementary Figure 4D						Supplementary Figure 4E					Supplementary Figure 4F
		Cell Viability (%)
		Rep 1	Rep 2	Rep 3
Conditions	DMSO	97.88	99.78	101.23
	UNC10415667	103.14	101.76	100.55
	UNC10415668	98.95	95.9	102.6
	UNC10415669	100.17	98.95	100.77
	UNC10415670	107.4	106.03	110.75
	UNC10415671	101.69	102.83	110.98

## Sheet: Supplementary Figure 5
Supplementary Figure 5J
		% Inhibition: UNC10415667
		Rep 1	Rep 2	Rep 3
UNC10415667 (M)	1e-05	94	95.06	95
	3.33333e-06	93	93.64	94
	1.11111e-06	89	89.03	88
	3.7037e-07	78	76.6	73
	1.23457e-07	48	46.78	41
	4.11523e-08	15	11.49	9
	1.37174e-08	-3	-5.17	-6
	4.57247e-09	-7	-8.65	-4
	1.52416e-09	-7	-10.41	-9
	5.08053e-10	-7	-6.91	-7
		% Inhibition: UNC10415667 + 10uM FBXO22 FIST
		Rep 1	Rep 2	Rep 3
UNC10415667 (M)	1e-05	99.82	100.01	100.18
	3.33333e-06	100.41	100.3	100.44
	1.11111e-06	98.76	99.05	99
	3.7037e-07	94.62	92.75	95.34
	1.23457e-07	64.63	63.81	60.7
	4.11523e-08	26.25	22.28	22.69
	1.37174e-08	10.32	6.52	6.74
	4.57247e-09	2.27	-0.79	1.96
	1.52416e-09	0.33	-0.67	-0.09
	5.08053e-10	2	-2.56	0.16
		% Inhibition: UNC8732
		Rep 1	Rep 2	Rep 3	Rep 4	Rep 5	Rep 6
UNC8732 (M)	1e-05	99	100.37	100.21	94	94.72	95.78
	3.33333e-06	91	91.04	89.33	82	80.88	80
	1.11111e-06	72	72.38	68.22	62	60.41	58.65
	3.7037e-07	46	43.81	41.82	37	47.83	34.55
	1.23457e-07	20	19.82	17.98	14	11.75	10.68
	4.11523e-08	10	7.51	6.75	5	2.41	2.68
	1.37174e-08	0	-0.68	0.76	-2	-2.02	-1.69
	4.57247e-09	1	0.11	-3.4	-1	-2.76	-2.72
	1.52416e-09	0	-2.4	-3.76	5	-4.02	-3.79
	5.08053e-10	1	0.13	-2.61	-1	-2.34	-2.32
		% Inhibition: UNC8732 + 10uM FBXO22 FIST
		Rep 1	Rep 2	Rep 3	Rep 4	Rep 5	Rep 6
UNC8732 (M)	1e-05	99	99.85	100	94	94.49	95
	3.33333e-06	88	87.15	86	85	85.17	85
	1.11111e-06	67	66.82	64	67	67.2	66
	3.7037e-07	44	41.32	41	41	40.5	41
	1.23457e-07	19	17.2	17	17	17.14	17
	4.11523e-08	8	6.92	6	4	5.25	4
	1.37174e-08	1	5.6	3	0	-0.65	1
	4.57247e-09	1	3.07	1	-1	-1.3	0
	1.52416e-09	1	-0.05	0	-2	-1.75	-2
	5.08053e-10	-1	0.12	1	-1	-1.7	-1

## Sheet: Supplementary Figure 6
Supplementary Figure 6A						Supplementary Figure 6B
		Cell Viability (%)
		Rep 1	Rep 2	Rep 3
Compound	DMSO	101.53	102.77	96.32
	UNC12145	97.61	99.43	102.07
	UNC12148	96.1	96.32	96.69
	UNC12149	99.43	91.21	94.22
	UNC12150	98.04	91.85	92.34
	UNC12151	104.75	94.97	89.7

[truncated: 2 more sheets: Supplementary Figure 7, Supplementary Figure 8]
